# Supplementary material for: Global Analysis of mRNA Half-Lives and de novo Transcription in a Dinoflagellate, Karenia brevis
Source: PLoS One. 2013 Jun 11;8(6):e66347. doi: 10.1371/journal.pone.0066347 (PMC3679056; doi:10.1371/journal.pone.0066347)
Supplement: Table S1 — Primers used for quantitative real-time PCR. (XLSX) [file pone.0066347.s003.xlsx]

## Sheet: Supplemental Table 1
Table S1. Primers used for quantitative real-time PCR
Sequence Description	Forward Primer	Reverse Primer	Annealing Temp
α-tubulin	GGCAAGAAGAGCAAGCTCA	GTGTGCTCCAACAAGCTGT	60° C
β-tubulin	CAGTTGGAGCGCATCAACGT	GTCTGACCAAACACGAAGTTG	62° C
PCNA	CCTTGAGGCTCACCTGCAAC	GCAAGCCCTTCTCACTACAA	62° C
PPR protein	GGCTTGTCGCCTGACATATT	TGAGCACCTCACTGAGCAAC	60° C
